# Supplementary material for: Coleophora cytisicolella sp. nov., a new species (Lepidoptera, Coleophoridae), from Austria and Hungary bred from Chamaecytisus austriacus
Source: Zookeys. 2026 Feb 16;1269:265–81. doi: 10.3897/zookeys.1269.172969 (PMC12930179; doi:10.3897/zookeys.1269.172969)
Supplement: XML Treatment for Coleophora cytisicolella [file zookeys.1269.172969-treatment1.xml]

<!DOCTYPE tp:taxon-treatment
  PUBLIC "-//TaxonX//DTD Taxonomic Treatment Publishing DTD v0 20100105//EN" "tax-treatment-NSO.dtd">
<tp:taxon-treatment xmlns:tp="http://www.plazi.org/taxpub"><tp:treatment-meta><kwd-group><label>Taxon classification</label><kwd>
                <named-content content-type="kingdom">Animalia</named-content>
              </kwd><kwd>
                <named-content content-type="order">Lepidoptera</named-content>
              </kwd><kwd>
                <named-content content-type="family">Coleophoridae</named-content>
              </kwd></kwd-group><mixed-citation publication-type="journal"><person-group><name><surname>Takács</surname><given-names>Attila Sándor</given-names></name><name><surname>Stark</surname><given-names>Wolfgang</given-names></name><name><surname>Szabóky</surname><given-names>Csaba</given-names></name><name><surname>Bozsó</surname><given-names>Miklós</given-names></name><name><surname>Kőszegi</surname><given-names>Klaudia</given-names></name><name><surname>Lendvai</surname><given-names>Gábor</given-names></name><name><surname>Richter</surname><given-names>Ignác</given-names></name><name><surname>Sramkó</surname><given-names>Gábor</given-names></name><name><surname>Jordán</surname><given-names>Sándor</given-names></name></person-group><article-title><italic><tp:taxon-name><tp:taxon-name-part taxon-name-part-type="genus" reg="Coleophora">Coleophora</tp:taxon-name-part> <tp:taxon-name-part taxon-name-part-type="species" reg="cytisicolella">cytisicolella</tp:taxon-name-part></tp:taxon-name></italic> sp. nov., a new species (<tp:taxon-name><tp:taxon-name-part taxon-name-part-type="order" reg="Lepidoptera">Lepidoptera</tp:taxon-name-part></tp:taxon-name>, <tp:taxon-name><tp:taxon-name-part taxon-name-part-type="family" reg="Coleophoridae">Coleophoridae</tp:taxon-name-part></tp:taxon-name>), from Austria and Hungary bred from <italic><tp:taxon-name><tp:taxon-name-part taxon-name-part-type="genus" reg="Chamaecytisus">Chamaecytisus</tp:taxon-name-part> <tp:taxon-name-part taxon-name-part-type="species" reg="austriacus">austriacus</tp:taxon-name-part></tp:taxon-name></italic></article-title><source>Zookeys</source><day>16</day><month>02</month><year>2026</year><volume>1269</volume><fpage>265</fpage><lpage>281</lpage><pub-id pub-id-type="doi">10.3897/zookeys.1269.172969</pub-id></mixed-citation></tp:treatment-meta><tp:nomenclature><tp:taxon-name><object-id xmlns:xlink="http://www.w3.org/1999/xlink" content-type="arpha" xlink:type="simple">A806E120-BFCD-525F-8022-67230330A132</object-id>
                    		<tp:taxon-name-part taxon-name-part-type="genus" reg="Coleophora">Coleophora</tp:taxon-name-part> <tp:taxon-name-part taxon-name-part-type="species" reg="cytisicolella">cytisicolella</tp:taxon-name-part>
                    	
                    		<object-id xmlns:xlink="http://www.w3.org/1999/xlink" content-type="zoobank" xlink:type="simple">https://zoobank.org/6D61541B-A716-45DF-8680-F8AD2346C8D2</object-id>
                    	</tp:taxon-name><tp:taxon-authority>Takács, Stark, Szabóky &amp; Bozsó</tp:taxon-authority><tp:taxon-status xmlns:xlink="http://www.w3.org/1999/xlink" xlink:type="simple">sp. nov.</tp:taxon-status><xref ref-type="fig" rid="F1">Figs 1 A, B, 2, 3</xref></tp:nomenclature><tp:treatment-sec sec-type="Type material"><title>Type material.</title><p><bold><italic>Holotype</italic></bold>: ♂; Hungary • Fejér County; Lovasberény, Kazal-hegy, <named-content xmlns:xlink="http://www.w3.org/1999/xlink" content-type="dwc:verbatimCoordinates" xlink:type="simple">47°17'51"N, 18°33'53"E</named-content>; 240 m; 15 April 2024, ex larva on <italic><tp:taxon-name><tp:taxon-name-part taxon-name-part-type="genus" reg="Chamaecytisus">Chamaecytisus</tp:taxon-name-part> <tp:taxon-name-part taxon-name-part-type="species" reg="austriacus">austriacus</tp:taxon-name-part></tp:taxon-name></italic>, gen. slide <abbrev xmlns:xlink="http://www.w3.org/1999/xlink" xlink:title="Ignác Richter, Malá Čausa, Slovakia" xlink:type="simple">IgR</abbrev> 35384; leg. <abbrev xmlns:xlink="http://www.w3.org/1999/xlink" xlink:title="Attila Sándor Takács, Velence, Hungary" xlink:type="simple">AT</abbrev>, in coll. <abbrev xmlns:xlink="http://www.w3.org/1999/xlink" content-type="institution" xlink:title="Hungarian National Museum Public Collection Centre – Hungarian Natural History Museum, Budapest" xlink:type="simple">HNHM</abbrev>. BOLD Sample ID: <ext-link xmlns:xlink="http://www.w3.org/1999/xlink" xlink:href="http://www.boldsystems.org/index.php/Public_RecordView?processid=COLHU030-25" ext-link-type="uri" xlink:type="simple">COLHU030-25</ext-link>. The genitalia were mounted on a slide in Euparal, in coll. <abbrev xmlns:xlink="http://www.w3.org/1999/xlink" content-type="institution" xlink:title="Hungarian National Museum Public Collection Centre – Hungarian Natural History Museum, Budapest" xlink:type="simple">HNHM</abbrev>. <bold><italic>Paratypes</italic></bold>: Hungary • same location, same host plant as the holotype, but: 1♂; gen. slide <abbrev xmlns:xlink="http://www.w3.org/1999/xlink" xlink:title="Ignác Richter, Malá Čausa, Slovakia" xlink:type="simple">IgR</abbrev>, 34836; 21 July 2022; UV led light trap; leg. <abbrev xmlns:xlink="http://www.w3.org/1999/xlink" xlink:title="Attila Sándor Takács, Velence, Hungary" xlink:type="simple">AT</abbrev>, in coll. <abbrev xmlns:xlink="http://www.w3.org/1999/xlink" content-type="institution" xlink:title="Hungarian National Museum Public Collection Centre – Hungarian Natural History Museum, Budapest" xlink:type="simple">HNHM</abbrev>; 1♂; gen. slide <abbrev xmlns:xlink="http://www.w3.org/1999/xlink" xlink:title="Ignác Richter, Malá Čausa, Slovakia" xlink:type="simple">IgR</abbrev>, 36184 (as <italic><tp:taxon-name><tp:taxon-name-part taxon-name-part-type="genus" reg="Coleophora">Coleophora</tp:taxon-name-part> <tp:taxon-name-part taxon-name-part-type="species" reg="genistae">genistae</tp:taxon-name-part></tp:taxon-name></italic> Stainton, 1857); 08 August 2023; UV led light trap; leg. <abbrev xmlns:xlink="http://www.w3.org/1999/xlink" xlink:title="Attila Sándor Takács, Velence, Hungary" xlink:type="simple">AT</abbrev>, in coll. <abbrev xmlns:xlink="http://www.w3.org/1999/xlink" content-type="institution" xlink:title="Hungarian National Museum Public Collection Centre – Hungarian Natural History Museum, Budapest" xlink:type="simple">HNHM</abbrev>; • same location, same host plant as the holotype, but: 2♂♂; gen. slide <abbrev xmlns:xlink="http://www.w3.org/1999/xlink" xlink:title="Ignác Richter, Malá Čausa, Slovakia" xlink:type="simple">IgR</abbrev>, 35379; (BOLD Sample ID: <ext-link xmlns:xlink="http://www.w3.org/1999/xlink" xlink:href="http://www.boldsystems.org/index.php/Public_RecordView?processid=COLHU026-24" ext-link-type="uri" xlink:type="simple">COLHU026-24</ext-link>), gen. slide <abbrev xmlns:xlink="http://www.w3.org/1999/xlink" xlink:title="Ignác Richter, Malá Čausa, Slovakia" xlink:type="simple">IgR</abbrev>, 35196, 15 April 2024; leg. <abbrev xmlns:xlink="http://www.w3.org/1999/xlink" xlink:title="Attila Sándor Takács, Velence, Hungary" xlink:type="simple">AT</abbrev>, in coll. <abbrev xmlns:xlink="http://www.w3.org/1999/xlink" xlink:title="Attila Sándor Takács, Velence, Hungary" xlink:type="simple">AT</abbrev>; • same location, same host plant as the holotype, but: 2♀; gen. slide <abbrev xmlns:xlink="http://www.w3.org/1999/xlink" xlink:title="Ignác Richter, Malá Čausa, Slovakia" xlink:type="simple">IgR</abbrev> 35385; (BOLD Sample ID: <ext-link xmlns:xlink="http://www.w3.org/1999/xlink" xlink:href="http://www.boldsystems.org/index.php/Public_RecordView?processid=COLHU029-25" ext-link-type="uri" xlink:type="simple">COLHU029-25</ext-link>), gen. slide <abbrev xmlns:xlink="http://www.w3.org/1999/xlink" xlink:title="Ignác Richter, Malá Čausa, Slovakia" xlink:type="simple">IgR</abbrev> 35195; 16 April 2024; leg. <abbrev xmlns:xlink="http://www.w3.org/1999/xlink" xlink:title="Attila Sándor Takács, Velence, Hungary" xlink:type="simple">AT</abbrev>, in coll. <abbrev xmlns:xlink="http://www.w3.org/1999/xlink" xlink:title="Attila Sándor Takács, Velence, Hungary" xlink:type="simple">AT</abbrev> &amp; IR; • same location, same host plant as the holotype, but: 6♂♂; gen. slide <abbrev xmlns:xlink="http://www.w3.org/1999/xlink" xlink:title="Ignác Richter, Malá Čausa, Slovakia" xlink:type="simple">IgR</abbrev>: 35380; gen. slide <abbrev xmlns:xlink="http://www.w3.org/1999/xlink" xlink:title="Ignác Richter, Malá Čausa, Slovakia" xlink:type="simple">IgR</abbrev>: 35381; (BOLD Sample ID: <ext-link xmlns:xlink="http://www.w3.org/1999/xlink" xlink:href="http://www.boldsystems.org/index.php/Public_RecordView?processid=COLHU028-25" ext-link-type="uri" xlink:type="simple">COLHU028-25</ext-link>); gen. slide <abbrev xmlns:xlink="http://www.w3.org/1999/xlink" xlink:title="Ignác Richter, Malá Čausa, Slovakia" xlink:type="simple">IgR</abbrev>: 35383; 35195; (BOLD Sample ID: <ext-link xmlns:xlink="http://www.w3.org/1999/xlink" xlink:href="http://www.boldsystems.org/index.php/Public_RecordView?processid=COLHU025-24" ext-link-type="uri" xlink:type="simple">COLHU025-24</ext-link>), gen. slide <abbrev xmlns:xlink="http://www.w3.org/1999/xlink" xlink:title="Ignác Richter, Malá Čausa, Slovakia" xlink:type="simple">IgR</abbrev>: 35382; 16 April 2024; leg. <abbrev xmlns:xlink="http://www.w3.org/1999/xlink" xlink:title="Attila Sándor Takács, Velence, Hungary" xlink:type="simple">AT</abbrev>, in coll. <abbrev xmlns:xlink="http://www.w3.org/1999/xlink" xlink:title="Attila Sándor Takács, Velence, Hungary" xlink:type="simple">AT</abbrev> &amp; IR; • same location, same host plant as the holotype, but: 2♂♂, 2♀♀; 24 March 2025; leg. <abbrev xmlns:xlink="http://www.w3.org/1999/xlink" xlink:title="Attila Sándor Takács, Velence, Hungary" xlink:type="simple">AT</abbrev>, in coll. <abbrev xmlns:xlink="http://www.w3.org/1999/xlink" xlink:title="Attila Sándor Takács, Velence, Hungary" xlink:type="simple">AT</abbrev>; • same location, same host plant as the holotype, but: 1♀; 26 March 2025; leg. <abbrev xmlns:xlink="http://www.w3.org/1999/xlink" xlink:title="Attila Sándor Takács, Velence, Hungary" xlink:type="simple">AT</abbrev>, in coll. <abbrev xmlns:xlink="http://www.w3.org/1999/xlink" xlink:title="Csaba Szabóky, Budapest, Hungary" xlink:type="simple">CsSz</abbrev>; • same location, same host plant as the holotype, but: 1♂; 28 March 2025; leg. <abbrev xmlns:xlink="http://www.w3.org/1999/xlink" xlink:title="Attila Sándor Takács, Velence, Hungary" xlink:type="simple">AT</abbrev>, in coll. <abbrev xmlns:xlink="http://www.w3.org/1999/xlink" xlink:title="Giorgio Baldizzone, Asti, Italy" xlink:type="simple">GB</abbrev>; • same location, same host plant as the holotype, but: 1♀; 29 March 2025; leg. <abbrev xmlns:xlink="http://www.w3.org/1999/xlink" xlink:title="Attila Sándor Takács, Velence, Hungary" xlink:type="simple">AT</abbrev>, in coll. <abbrev xmlns:xlink="http://www.w3.org/1999/xlink" xlink:title="Attila Sándor Takács, Velence, Hungary" xlink:type="simple">AT</abbrev>; • same location, same host plant as the holotype, but: 1♀; 30 March 2025; leg. <abbrev xmlns:xlink="http://www.w3.org/1999/xlink" xlink:title="Attila Sándor Takács, Velence, Hungary" xlink:type="simple">AT</abbrev>, in coll. <abbrev xmlns:xlink="http://www.w3.org/1999/xlink" xlink:title="Giorgio Baldizzone, Asti, Italy" xlink:type="simple">GB</abbrev>; • same location, same host plant as the holotype, but: 1♂; 31 March 2025; leg. <abbrev xmlns:xlink="http://www.w3.org/1999/xlink" xlink:title="Attila Sándor Takács, Velence, Hungary" xlink:type="simple">AT</abbrev>, in coll. <abbrev xmlns:xlink="http://www.w3.org/1999/xlink" xlink:title="Attila Sándor Takács, Velence, Hungary" xlink:type="simple">AT</abbrev>; • same location, same host plant as the holotype but: 1♂, 1♀; 11 April 2025; leg. <abbrev xmlns:xlink="http://www.w3.org/1999/xlink" xlink:title="Attila Sándor Takács, Velence, Hungary" xlink:type="simple">AT</abbrev> &amp; <abbrev xmlns:xlink="http://www.w3.org/1999/xlink" xlink:title="Klaudia Kőszegi, Budapest, Hungary" xlink:type="simple">KK</abbrev>, in coll. <abbrev xmlns:xlink="http://www.w3.org/1999/xlink" xlink:title="Attila Sándor Takács, Velence, Hungary" xlink:type="simple">AT</abbrev>; • same location, same host plant as the holotype, but: 2♀♀; 12 April 2024; leg. <abbrev xmlns:xlink="http://www.w3.org/1999/xlink" xlink:title="Attila Sándor Takács, Velence, Hungary" xlink:type="simple">AT</abbrev> &amp; <abbrev xmlns:xlink="http://www.w3.org/1999/xlink" xlink:title="Klaudia Kőszegi, Budapest, Hungary" xlink:type="simple">KK</abbrev>, in coll. <abbrev xmlns:xlink="http://www.w3.org/1999/xlink" xlink:title="Attila Sándor Takács, Velence, Hungary" xlink:type="simple">AT</abbrev>; • same location, same host plant as the holotype, but: 1♂; 14 April 2025; leg. <abbrev xmlns:xlink="http://www.w3.org/1999/xlink" xlink:title="Attila Sándor Takács, Velence, Hungary" xlink:type="simple">AT</abbrev> &amp; <abbrev xmlns:xlink="http://www.w3.org/1999/xlink" xlink:title="Klaudia Kőszegi, Budapest, Hungary" xlink:type="simple">KK</abbrev>, in coll. <abbrev xmlns:xlink="http://www.w3.org/1999/xlink" xlink:title="Attila Sándor Takács, Velence, Hungary" xlink:type="simple">AT</abbrev>; 1♀; 19 April 2025; leg. <abbrev xmlns:xlink="http://www.w3.org/1999/xlink" xlink:title="Attila Sándor Takács, Velence, Hungary" xlink:type="simple">AT</abbrev> &amp; <abbrev xmlns:xlink="http://www.w3.org/1999/xlink" xlink:title="Klaudia Kőszegi, Budapest, Hungary" xlink:type="simple">KK</abbrev>, in coll. <abbrev xmlns:xlink="http://www.w3.org/1999/xlink" xlink:title="Attila Sándor Takács, Velence, Hungary" xlink:type="simple">AT</abbrev>; • same location, same host plant as the holotype, but: 1♂; 29 April 2025; leg. <abbrev xmlns:xlink="http://www.w3.org/1999/xlink" xlink:title="Attila Sándor Takács, Velence, Hungary" xlink:type="simple">AT</abbrev> &amp; <abbrev xmlns:xlink="http://www.w3.org/1999/xlink" xlink:title="Klaudia Kőszegi, Budapest, Hungary" xlink:type="simple">KK</abbrev>, in coll. <abbrev xmlns:xlink="http://www.w3.org/1999/xlink" xlink:title="Attila Sándor Takács, Velence, Hungary" xlink:type="simple">AT</abbrev>; • same location, same host plant as the holotype, but: 1♀; 12 May 2025; gen. slide <abbrev xmlns:xlink="http://www.w3.org/1999/xlink" xlink:title="Ignác Richter, Malá Čausa, Slovakia" xlink:type="simple">IgR</abbrev> 36392; leg. <abbrev xmlns:xlink="http://www.w3.org/1999/xlink" xlink:title="Attila Sándor Takács, Velence, Hungary" xlink:type="simple">AT</abbrev> &amp; <abbrev xmlns:xlink="http://www.w3.org/1999/xlink" xlink:title="Klaudia Kőszegi, Budapest, Hungary" xlink:type="simple">KK</abbrev>, in coll. <abbrev xmlns:xlink="http://www.w3.org/1999/xlink" xlink:title="Attila Sándor Takács, Velence, Hungary" xlink:type="simple">AT</abbrev>; • same location, same host plant as the holotype, but: 1♀; 13 May 2025; leg. <abbrev xmlns:xlink="http://www.w3.org/1999/xlink" xlink:title="Attila Sándor Takács, Velence, Hungary" xlink:type="simple">AT</abbrev> &amp; <abbrev xmlns:xlink="http://www.w3.org/1999/xlink" xlink:title="Klaudia Kőszegi, Budapest, Hungary" xlink:type="simple">KK</abbrev> leg., in coll. <abbrev xmlns:xlink="http://www.w3.org/1999/xlink" xlink:title="Attila Sándor Takács, Velence, Hungary" xlink:type="simple">AT</abbrev>; • same location, same host plant as the holotype, but: 1♀; 21 May 2025; leg. <abbrev xmlns:xlink="http://www.w3.org/1999/xlink" xlink:title="Attila Sándor Takács, Velence, Hungary" xlink:type="simple">AT</abbrev> &amp; <abbrev xmlns:xlink="http://www.w3.org/1999/xlink" xlink:title="Klaudia Kőszegi, Budapest, Hungary" xlink:type="simple">KK</abbrev> leg., in coll. <abbrev xmlns:xlink="http://www.w3.org/1999/xlink" xlink:title="Attila Sándor Takács, Velence, Hungary" xlink:type="simple">AT</abbrev>; 2♀♀; Hungary Fejér County, Sárbogárd, Bolondvár; <named-content xmlns:xlink="http://www.w3.org/1999/xlink" content-type="dwc:verbatimCoordinates" xlink:type="simple">46°54'29.0"N, 18°39'48.7"E</named-content>; 25 March 2025; ex larva on <italic><tp:taxon-name><tp:taxon-name-part taxon-name-part-type="genus" reg="Chamaecytisus">Chamaecytisus</tp:taxon-name-part> <tp:taxon-name-part taxon-name-part-type="species" reg="austriacus">austriacus</tp:taxon-name-part></tp:taxon-name></italic>, leg. <abbrev xmlns:xlink="http://www.w3.org/1999/xlink" xlink:title="Attila Sándor Takács, Velence, Hungary" xlink:type="simple">AT</abbrev> &amp; <abbrev xmlns:xlink="http://www.w3.org/1999/xlink" xlink:title="Gábor Lendvai, Sárbogárd, Hungary" xlink:type="simple">GL</abbrev>, in coll. <abbrev xmlns:xlink="http://www.w3.org/1999/xlink" xlink:title="Attila Sándor Takács, Velence, Hungary" xlink:type="simple">AT</abbrev>; • same location, same host plant, but: 2♂♂; 31 March 2025; leg. <abbrev xmlns:xlink="http://www.w3.org/1999/xlink" xlink:title="Attila Sándor Takács, Velence, Hungary" xlink:type="simple">AT</abbrev> &amp; <abbrev xmlns:xlink="http://www.w3.org/1999/xlink" xlink:title="Gábor Lendvai, Sárbogárd, Hungary" xlink:type="simple">GL</abbrev>, in coll. <abbrev xmlns:xlink="http://www.w3.org/1999/xlink" xlink:title="Giorgio Baldizzone, Asti, Italy" xlink:type="simple">GB</abbrev> &amp; <abbrev xmlns:xlink="http://www.w3.org/1999/xlink" xlink:title="Csaba Szabóky, Budapest, Hungary" xlink:type="simple">CsSz</abbrev>; 2♂♂, 3♀♀; Hungary • Fejér County, Székesfehérvár; Aszal-völgy; <named-content xmlns:xlink="http://www.w3.org/1999/xlink" content-type="dwc:verbatimCoordinates" xlink:type="simple">47°14'33.1"N, 18°25'36.1"E</named-content>; 65 m, 31 April 2025; ex larva on <italic><tp:taxon-name><tp:taxon-name-part taxon-name-part-type="genus" reg="Chamaecytisus">Chamaecytisus</tp:taxon-name-part> <tp:taxon-name-part taxon-name-part-type="species" reg="austriacus">austriacus</tp:taxon-name-part></tp:taxon-name></italic>, leg. <abbrev xmlns:xlink="http://www.w3.org/1999/xlink" xlink:title="Attila Sándor Takács, Velence, Hungary" xlink:type="simple">AT</abbrev> &amp; <abbrev xmlns:xlink="http://www.w3.org/1999/xlink" xlink:title="Klaudia Kőszegi, Budapest, Hungary" xlink:type="simple">KK</abbrev>, in coll. <abbrev xmlns:xlink="http://www.w3.org/1999/xlink" xlink:title="Attila Sándor Takács, Velence, Hungary" xlink:type="simple">AT</abbrev>, IR (1♂) &amp; <abbrev xmlns:xlink="http://www.w3.org/1999/xlink" xlink:title="Csaba Szabóky, Budapest, Hungary" xlink:type="simple">CsSz</abbrev> (1♀); • same location, same host plant, but: 2♂, 3♀; 09 April 2025; leg. <abbrev xmlns:xlink="http://www.w3.org/1999/xlink" xlink:title="Attila Sándor Takács, Velence, Hungary" xlink:type="simple">AT</abbrev> &amp; <abbrev xmlns:xlink="http://www.w3.org/1999/xlink" xlink:title="Klaudia Kőszegi, Budapest, Hungary" xlink:type="simple">KK</abbrev>, in coll. <abbrev xmlns:xlink="http://www.w3.org/1999/xlink" xlink:title="Attila Sándor Takács, Velence, Hungary" xlink:type="simple">AT</abbrev>; 2♀♀; Hungary • Pest County, Isaszeg; Szarka berek; <named-content xmlns:xlink="http://www.w3.org/1999/xlink" content-type="dwc:verbatimCoordinates" xlink:type="simple">47°32'15.6"N, 19°22'01.3"E</named-content>, 250 m; 06 April 2025; ex larva on <italic><tp:taxon-name><tp:taxon-name-part taxon-name-part-type="genus" reg="Chamaecytisus">Chamaecytisus</tp:taxon-name-part> <tp:taxon-name-part taxon-name-part-type="species" reg="austriacus">austriacus</tp:taxon-name-part></tp:taxon-name></italic>, leg. <abbrev xmlns:xlink="http://www.w3.org/1999/xlink" xlink:title="Attila Sándor Takács, Velence, Hungary" xlink:type="simple">AT</abbrev>, in coll. <abbrev xmlns:xlink="http://www.w3.org/1999/xlink" xlink:title="Attila Sándor Takács, Velence, Hungary" xlink:type="simple">AT</abbrev>; • same location, same host plant, but: 2♂♂; 07 April 2025; leg. <abbrev xmlns:xlink="http://www.w3.org/1999/xlink" xlink:title="Attila Sándor Takács, Velence, Hungary" xlink:type="simple">AT</abbrev>, in coll. <abbrev xmlns:xlink="http://www.w3.org/1999/xlink" xlink:title="Attila Sándor Takács, Velence, Hungary" xlink:type="simple">AT</abbrev> &amp; <abbrev xmlns:xlink="http://www.w3.org/1999/xlink" xlink:title="Giorgio Baldizzone, Asti, Italy" xlink:type="simple">GB</abbrev>; • same location, same host plant, but: 1♀; 09 April 2025; leg. <abbrev xmlns:xlink="http://www.w3.org/1999/xlink" xlink:title="Attila Sándor Takács, Velence, Hungary" xlink:type="simple">AT</abbrev>, in coll. <abbrev xmlns:xlink="http://www.w3.org/1999/xlink" xlink:title="Attila Sándor Takács, Velence, Hungary" xlink:type="simple">AT</abbrev>; 1♀; Hungary • Pest County, Kistarcsa; Küdői-hegy; 295 m; 26 March 2025; <named-content xmlns:xlink="http://www.w3.org/1999/xlink" content-type="dwc:verbatimCoordinates" xlink:type="simple">47°32'00.6"N, 19°19'35.7"E</named-content>; ex larva on <italic><tp:taxon-name><tp:taxon-name-part taxon-name-part-type="genus" reg="Chamaecytisus">Chamaecytisus</tp:taxon-name-part> <tp:taxon-name-part taxon-name-part-type="species" reg="austriacus">austriacus</tp:taxon-name-part></tp:taxon-name></italic>, leg. <abbrev xmlns:xlink="http://www.w3.org/1999/xlink" xlink:title="Attila Sándor Takács, Velence, Hungary" xlink:type="simple">AT</abbrev>, in coll. <abbrev xmlns:xlink="http://www.w3.org/1999/xlink" xlink:title="Csaba Szabóky, Budapest, Hungary" xlink:type="simple">CsSz</abbrev>; • same location, same host plant, but: 1♂, 1♀; 31 March 2025; leg. <abbrev xmlns:xlink="http://www.w3.org/1999/xlink" xlink:title="Attila Sándor Takács, Velence, Hungary" xlink:type="simple">AT</abbrev>, in coll. <abbrev xmlns:xlink="http://www.w3.org/1999/xlink" xlink:title="Csaba Szabóky, Budapest, Hungary" xlink:type="simple">CsSz</abbrev>; • same location, same host plant, but: 1♂, 1♀; 11 April 2025; leg. <abbrev xmlns:xlink="http://www.w3.org/1999/xlink" xlink:title="Attila Sándor Takács, Velence, Hungary" xlink:type="simple">AT</abbrev>, in coll. <abbrev xmlns:xlink="http://www.w3.org/1999/xlink" xlink:title="Attila Sándor Takács, Velence, Hungary" xlink:type="simple">AT</abbrev> &amp; <abbrev xmlns:xlink="http://www.w3.org/1999/xlink" xlink:title="Jukka Tabell, Hartola, Finland" xlink:type="simple">JT</abbrev> (1♂); • same location, same host plant, but: 2♀♀, 12 April 2025; leg. <abbrev xmlns:xlink="http://www.w3.org/1999/xlink" xlink:title="Attila Sándor Takács, Velence, Hungary" xlink:type="simple">AT</abbrev>, in coll. <abbrev xmlns:xlink="http://www.w3.org/1999/xlink" xlink:title="Attila Sándor Takács, Velence, Hungary" xlink:type="simple">AT</abbrev> &amp; IR; • same location, same host plant, but: 2♀♀; 13 April 2025; leg. <abbrev xmlns:xlink="http://www.w3.org/1999/xlink" xlink:title="Attila Sándor Takács, Velence, Hungary" xlink:type="simple">AT</abbrev>, in coll. <abbrev xmlns:xlink="http://www.w3.org/1999/xlink" xlink:title="Attila Sándor Takács, Velence, Hungary" xlink:type="simple">AT</abbrev>; 1♂; Hungary • Pest County, Pilisborosjenő; Teve-szikla; 300 m; 26 March 2015; <named-content xmlns:xlink="http://www.w3.org/1999/xlink" content-type="dwc:verbatimCoordinates" xlink:type="simple">47°36'50.5"N, 18°58'40.2"E</named-content>; ex larva on <italic><tp:taxon-name><tp:taxon-name-part taxon-name-part-type="genus" reg="Chamaecytisus">Chamaecytisus</tp:taxon-name-part> <tp:taxon-name-part taxon-name-part-type="species" reg="austriacus">austriacus</tp:taxon-name-part></tp:taxon-name></italic>, leg. <abbrev xmlns:xlink="http://www.w3.org/1999/xlink" xlink:title="Csaba Szabóky, Budapest, Hungary" xlink:type="simple">CsSz</abbrev>, in coll. <abbrev xmlns:xlink="http://www.w3.org/1999/xlink" xlink:title="Csaba Szabóky, Budapest, Hungary" xlink:type="simple">CsSz</abbrev>; • same location, same host plant, but: 1♀; 3 April 2025; leg. <abbrev xmlns:xlink="http://www.w3.org/1999/xlink" xlink:title="Csaba Szabóky, Budapest, Hungary" xlink:type="simple">CsSz</abbrev>, in coll. <abbrev xmlns:xlink="http://www.w3.org/1999/xlink" xlink:title="Attila Sándor Takács, Velence, Hungary" xlink:type="simple">AT</abbrev>; • same location, same host plant, but: 1♂, 3♀; 05 April 2025; leg. <abbrev xmlns:xlink="http://www.w3.org/1999/xlink" xlink:title="Csaba Szabóky, Budapest, Hungary" xlink:type="simple">CsSz</abbrev>, in coll. <abbrev xmlns:xlink="http://www.w3.org/1999/xlink" xlink:title="Attila Sándor Takács, Velence, Hungary" xlink:type="simple">AT</abbrev>, <abbrev xmlns:xlink="http://www.w3.org/1999/xlink" xlink:title="Giorgio Baldizzone, Asti, Italy" xlink:type="simple">GB</abbrev> (♀) &amp; <abbrev xmlns:xlink="http://www.w3.org/1999/xlink" xlink:title="Jukka Tabell, Hartola, Finland" xlink:type="simple">JT</abbrev> (♀); • same location, same host plant, but: 1♂; 04 April 2025; leg. <abbrev xmlns:xlink="http://www.w3.org/1999/xlink" xlink:title="Csaba Szabóky, Budapest, Hungary" xlink:type="simple">CsSz</abbrev>, in coll. <abbrev xmlns:xlink="http://www.w3.org/1999/xlink" xlink:title="Attila Sándor Takács, Velence, Hungary" xlink:type="simple">AT</abbrev> 1♂; Hungary • Pest County, Pilisvörösvár, Kopár csárda; 250 m; 26 March 2025; <named-content xmlns:xlink="http://www.w3.org/1999/xlink" content-type="dwc:verbatimCoordinates" xlink:type="simple">47°62'20"N, 18°86'64"E</named-content>; ex larva on <italic><tp:taxon-name><tp:taxon-name-part taxon-name-part-type="genus" reg="Chamaecytisus">Chamaecytisus</tp:taxon-name-part> <tp:taxon-name-part taxon-name-part-type="species" reg="austriacus">austriacus</tp:taxon-name-part></tp:taxon-name></italic>, leg. <abbrev xmlns:xlink="http://www.w3.org/1999/xlink" xlink:title="Attila Sándor Takács, Velence, Hungary" xlink:type="simple">AT</abbrev> &amp; <abbrev xmlns:xlink="http://www.w3.org/1999/xlink" xlink:title="Csaba Szabóky, Budapest, Hungary" xlink:type="simple">CsSz</abbrev>, in coll. <abbrev xmlns:xlink="http://www.w3.org/1999/xlink" xlink:title="Csaba Szabóky, Budapest, Hungary" xlink:type="simple">CsSz</abbrev>; • same location, same host plant, but: 1♂; 31 March 2025; leg. <abbrev xmlns:xlink="http://www.w3.org/1999/xlink" xlink:title="Attila Sándor Takács, Velence, Hungary" xlink:type="simple">AT</abbrev> &amp; <abbrev xmlns:xlink="http://www.w3.org/1999/xlink" xlink:title="Csaba Szabóky, Budapest, Hungary" xlink:type="simple">CsSz</abbrev>, in coll. <abbrev xmlns:xlink="http://www.w3.org/1999/xlink" xlink:title="Csaba Szabóky, Budapest, Hungary" xlink:type="simple">CsSz</abbrev>; • same location, same host plant, but: 1♂; 15 April 2025; leg. <abbrev xmlns:xlink="http://www.w3.org/1999/xlink" xlink:title="Attila Sándor Takács, Velence, Hungary" xlink:type="simple">AT</abbrev> &amp; <abbrev xmlns:xlink="http://www.w3.org/1999/xlink" xlink:title="Csaba Szabóky, Budapest, Hungary" xlink:type="simple">CsSz</abbrev>, in coll. <abbrev xmlns:xlink="http://www.w3.org/1999/xlink" xlink:title="Attila Sándor Takács, Velence, Hungary" xlink:type="simple">AT</abbrev>; • same location, same host plant, but: 1♂; 16 April 2025; leg. <abbrev xmlns:xlink="http://www.w3.org/1999/xlink" xlink:title="Attila Sándor Takács, Velence, Hungary" xlink:type="simple">AT</abbrev> &amp; <abbrev xmlns:xlink="http://www.w3.org/1999/xlink" xlink:title="Csaba Szabóky, Budapest, Hungary" xlink:type="simple">CsSz</abbrev>, in coll. <abbrev xmlns:xlink="http://www.w3.org/1999/xlink" xlink:title="Attila Sándor Takács, Velence, Hungary" xlink:type="simple">AT</abbrev>; • same location, same host plant, but: 1♂; 17 April 2025; leg. <abbrev xmlns:xlink="http://www.w3.org/1999/xlink" xlink:title="Attila Sándor Takács, Velence, Hungary" xlink:type="simple">AT</abbrev> &amp; <abbrev xmlns:xlink="http://www.w3.org/1999/xlink" xlink:title="Csaba Szabóky, Budapest, Hungary" xlink:type="simple">CsSz</abbrev>, in coll. <abbrev xmlns:xlink="http://www.w3.org/1999/xlink" xlink:title="Attila Sándor Takács, Velence, Hungary" xlink:type="simple">AT</abbrev>; 1♀; Hungary • Tolna County, Hőgyész; Lófej-hegy; 200 m; 02 April 2025; <named-content xmlns:xlink="http://www.w3.org/1999/xlink" content-type="dwc:verbatimCoordinates" xlink:type="simple">46°46'95"N, 18°44'09"E</named-content>; ex larva on <italic><tp:taxon-name><tp:taxon-name-part taxon-name-part-type="genus" reg="Chamaecytisus">Chamaecytisus</tp:taxon-name-part> <tp:taxon-name-part taxon-name-part-type="species" reg="austriacus">austriacus</tp:taxon-name-part></tp:taxon-name></italic>, leg. <abbrev xmlns:xlink="http://www.w3.org/1999/xlink" xlink:title="Attila Sándor Takács, Velence, Hungary" xlink:type="simple">AT</abbrev> &amp; <abbrev xmlns:xlink="http://www.w3.org/1999/xlink" xlink:title="Gábor Lendvai, Sárbogárd, Hungary" xlink:type="simple">GL</abbrev>, in coll. <abbrev xmlns:xlink="http://www.w3.org/1999/xlink" xlink:title="Attila Sándor Takács, Velence, Hungary" xlink:type="simple">AT</abbrev>; • same location, same host plant, but: 2 ♂♂, 1♀; 09 April 2025; leg. <abbrev xmlns:xlink="http://www.w3.org/1999/xlink" xlink:title="Attila Sándor Takács, Velence, Hungary" xlink:type="simple">AT</abbrev> &amp; <abbrev xmlns:xlink="http://www.w3.org/1999/xlink" xlink:title="Gábor Lendvai, Sárbogárd, Hungary" xlink:type="simple">GL</abbrev>, in coll. <abbrev xmlns:xlink="http://www.w3.org/1999/xlink" xlink:title="Attila Sándor Takács, Velence, Hungary" xlink:type="simple">AT</abbrev>; 1♀; Hungary • Veszprém County, Nagyvázsony; 26 March 2025; <named-content xmlns:xlink="http://www.w3.org/1999/xlink" content-type="dwc:verbatimCoordinates" xlink:type="simple">46°54'33.1"N, 18°39'51.0"E</named-content>; ex larva on <italic><tp:taxon-name><tp:taxon-name-part taxon-name-part-type="genus" reg="Chamaecytisus">Chamaecytisus</tp:taxon-name-part> <tp:taxon-name-part taxon-name-part-type="species" reg="austriacus">austriacus</tp:taxon-name-part></tp:taxon-name></italic>, leg. <abbrev xmlns:xlink="http://www.w3.org/1999/xlink" xlink:title="Attila Sándor Takács, Velence, Hungary" xlink:type="simple">AT</abbrev>, <abbrev xmlns:xlink="http://www.w3.org/1999/xlink" xlink:title="Brigitta Barabási" xlink:type="simple">BB</abbrev> &amp; <abbrev xmlns:xlink="http://www.w3.org/1999/xlink" xlink:title="Tímea Szalárdi" xlink:type="simple">TSz</abbrev>, in coll. <abbrev xmlns:xlink="http://www.w3.org/1999/xlink" xlink:title="Csaba Szabóky, Budapest, Hungary" xlink:type="simple">CsSz</abbrev>; • same location, same host plant, but: 1♀; 03 April 2025; leg. <abbrev xmlns:xlink="http://www.w3.org/1999/xlink" xlink:title="Attila Sándor Takács, Velence, Hungary" xlink:type="simple">AT</abbrev>, <abbrev xmlns:xlink="http://www.w3.org/1999/xlink" xlink:title="Brigitta Barabási" xlink:type="simple">BB</abbrev>, &amp; <abbrev xmlns:xlink="http://www.w3.org/1999/xlink" xlink:title="Tímea Szalárdi" xlink:type="simple">TSz</abbrev>, in coll. <abbrev xmlns:xlink="http://www.w3.org/1999/xlink" xlink:title="Attila Sándor Takács, Velence, Hungary" xlink:type="simple">AT</abbrev>; • same location, same host plant, but: 1♀; 05 April 2025; leg. <abbrev xmlns:xlink="http://www.w3.org/1999/xlink" xlink:title="Attila Sándor Takács, Velence, Hungary" xlink:type="simple">AT</abbrev>, <abbrev xmlns:xlink="http://www.w3.org/1999/xlink" xlink:title="Brigitta Barabási" xlink:type="simple">BB</abbrev> &amp; <abbrev xmlns:xlink="http://www.w3.org/1999/xlink" xlink:title="Tímea Szalárdi" xlink:type="simple">TSz</abbrev>, in coll. <abbrev xmlns:xlink="http://www.w3.org/1999/xlink" xlink:title="Giorgio Baldizzone, Asti, Italy" xlink:type="simple">GB</abbrev>; • same location, same host plant, but: 1♂; 11 April 2025; leg. <abbrev xmlns:xlink="http://www.w3.org/1999/xlink" xlink:title="Attila Sándor Takács, Velence, Hungary" xlink:type="simple">AT</abbrev>, <abbrev xmlns:xlink="http://www.w3.org/1999/xlink" xlink:title="Brigitta Barabási" xlink:type="simple">BB</abbrev>, &amp; <abbrev xmlns:xlink="http://www.w3.org/1999/xlink" xlink:title="Tímea Szalárdi" xlink:type="simple">TSz</abbrev>, in coll. <abbrev xmlns:xlink="http://www.w3.org/1999/xlink" xlink:title="Attila Sándor Takács, Velence, Hungary" xlink:type="simple">AT</abbrev>; • same location, same host plant, but: 1♀; 13 April 2025; leg. <abbrev xmlns:xlink="http://www.w3.org/1999/xlink" xlink:title="Attila Sándor Takács, Velence, Hungary" xlink:type="simple">AT</abbrev>, <abbrev xmlns:xlink="http://www.w3.org/1999/xlink" xlink:title="Brigitta Barabási" xlink:type="simple">BB</abbrev>, &amp; <abbrev xmlns:xlink="http://www.w3.org/1999/xlink" xlink:title="Tímea Szalárdi" xlink:type="simple">TSz</abbrev>, in coll. <abbrev xmlns:xlink="http://www.w3.org/1999/xlink" xlink:title="Attila Sándor Takács, Velence, Hungary" xlink:type="simple">AT</abbrev>; 2♂♂; Hungary • Veszprém County, Veszprém; Látó-hegy; 03 April 2025; <named-content xmlns:xlink="http://www.w3.org/1999/xlink" content-type="dwc:verbatimCoordinates" xlink:type="simple">47°05'17.5"N, 17°56'30.7"E</named-content>; 220 m; ex larva on <italic><tp:taxon-name><tp:taxon-name-part taxon-name-part-type="genus" reg="Chamaecytisus">Chamaecytisus</tp:taxon-name-part> <tp:taxon-name-part taxon-name-part-type="species" reg="austriacus">austriacus</tp:taxon-name-part></tp:taxon-name></italic>, leg. <abbrev xmlns:xlink="http://www.w3.org/1999/xlink" xlink:title="Attila Sándor Takács, Velence, Hungary" xlink:type="simple">AT</abbrev>, <abbrev xmlns:xlink="http://www.w3.org/1999/xlink" xlink:title="Szilárd Molnár" xlink:type="simple">SzM</abbrev>, &amp; <abbrev xmlns:xlink="http://www.w3.org/1999/xlink" xlink:title="Tímea Szalárdi" xlink:type="simple">TSz</abbrev>, in coll. <abbrev xmlns:xlink="http://www.w3.org/1999/xlink" xlink:title="Attila Sándor Takács, Velence, Hungary" xlink:type="simple">AT</abbrev>; • same location, same host plant, but: 1♂, 2♀; 04 April 2024; leg. <abbrev xmlns:xlink="http://www.w3.org/1999/xlink" xlink:title="Attila Sándor Takács, Velence, Hungary" xlink:type="simple">AT</abbrev>, <abbrev xmlns:xlink="http://www.w3.org/1999/xlink" xlink:title="Szilárd Molnár" xlink:type="simple">SzM</abbrev> &amp; <abbrev xmlns:xlink="http://www.w3.org/1999/xlink" xlink:title="Tímea Szalárdi" xlink:type="simple">TSz</abbrev>, in coll. <abbrev xmlns:xlink="http://www.w3.org/1999/xlink" xlink:title="Attila Sándor Takács, Velence, Hungary" xlink:type="simple">AT</abbrev>; • same location, same host plant, but: 1♂, 1♀; 05 April 2025; leg. <abbrev xmlns:xlink="http://www.w3.org/1999/xlink" xlink:title="Attila Sándor Takács, Velence, Hungary" xlink:type="simple">AT</abbrev>, <abbrev xmlns:xlink="http://www.w3.org/1999/xlink" xlink:title="Szilárd Molnár" xlink:type="simple">SzM</abbrev>. &amp; <abbrev xmlns:xlink="http://www.w3.org/1999/xlink" xlink:title="Tímea Szalárdi" xlink:type="simple">TSz</abbrev>, in coll. <abbrev xmlns:xlink="http://www.w3.org/1999/xlink" xlink:title="Attila Sándor Takács, Velence, Hungary" xlink:type="simple">AT</abbrev>; • same location, same host plant, but: 1♀; 21 May 2025; leg. <abbrev xmlns:xlink="http://www.w3.org/1999/xlink" xlink:title="Attila Sándor Takács, Velence, Hungary" xlink:type="simple">AT</abbrev>, <abbrev xmlns:xlink="http://www.w3.org/1999/xlink" xlink:title="Szilárd Molnár" xlink:type="simple">SzM</abbrev> &amp; <abbrev xmlns:xlink="http://www.w3.org/1999/xlink" xlink:title="Tímea Szalárdi" xlink:type="simple">TSz</abbrev>, in coll. <abbrev xmlns:xlink="http://www.w3.org/1999/xlink" xlink:title="Attila Sándor Takács, Velence, Hungary" xlink:type="simple">AT</abbrev>. 1♂; Austria, Oberweiden, <named-content xmlns:xlink="http://www.w3.org/1999/xlink" content-type="dwc:verbatimCoordinates" xlink:type="simple">48°17'03"N, 16°49'60"E</named-content>; 30 April 2021, <abbrev xmlns:xlink="http://www.w3.org/1999/xlink" xlink:title="Wolfgang Stark, Trübensee, Austria" xlink:type="simple">WS</abbrev> leg., in coll. <abbrev xmlns:xlink="http://www.w3.org/1999/xlink" xlink:title="Wolfgang Stark, Trübensee, Austria" xlink:type="simple">WS</abbrev>. BOLD Sample ID: <ext-link xmlns:xlink="http://www.w3.org/1999/xlink" xlink:href="http://www.boldsystems.org/index.php/Public_RecordView?processid=NOELE2487-23" ext-link-type="uri" xlink:type="simple">NOELE2487-23</ext-link>; • same location, host plant <italic><tp:taxon-name><tp:taxon-name-part taxon-name-part-type="genus" reg="Chamaecytisus">Chamaecytisus</tp:taxon-name-part> <tp:taxon-name-part taxon-name-part-type="species" reg="austriacus">austriacus</tp:taxon-name-part></tp:taxon-name></italic>, 3 October 2024, 1♀ Austria, Oberweiden, 16 May 2025, <abbrev xmlns:xlink="http://www.w3.org/1999/xlink" xlink:title="Wolfgang Stark, Trübensee, Austria" xlink:type="simple">WS</abbrev>, leg., in coll. <abbrev xmlns:xlink="http://www.w3.org/1999/xlink" xlink:title="Wolfgang Stark, Trübensee, Austria" xlink:type="simple">WS</abbrev>, same location, same host plant and date, but 1♂ and 1♀; Austria, Oberweiden, 17 May 2025, <abbrev xmlns:xlink="http://www.w3.org/1999/xlink" xlink:title="Wolfgang Stark, Trübensee, Austria" xlink:type="simple">WS</abbrev> leg., in coll. <abbrev xmlns:xlink="http://www.w3.org/1999/xlink" xlink:title="Wolfgang Stark, Trübensee, Austria" xlink:type="simple">WS</abbrev>, same location, same host plant and date, but 1♂; Austria, Oberweiden, 18 May 2025, <abbrev xmlns:xlink="http://www.w3.org/1999/xlink" xlink:title="Wolfgang Stark, Trübensee, Austria" xlink:type="simple">WS</abbrev> leg., in coll. <abbrev xmlns:xlink="http://www.w3.org/1999/xlink" xlink:title="Wolfgang Stark, Trübensee, Austria" xlink:type="simple">WS</abbrev>, same location, same host plant and date, but 2♀♀; Austria, Oberweiden, 19 May 2025, <abbrev xmlns:xlink="http://www.w3.org/1999/xlink" xlink:title="Wolfgang Stark, Trübensee, Austria" xlink:type="simple">WS</abbrev> leg., all 7 specimens in coll. <abbrev xmlns:xlink="http://www.w3.org/1999/xlink" xlink:title="Wolfgang Stark, Trübensee, Austria" xlink:type="simple">WS</abbrev>.</p><fig id="F1" position="float" orientation="portrait"><object-id xmlns:xlink="http://www.w3.org/1999/xlink" content-type="doi" xlink:type="simple">10.3897/zookeys.1269.172969.figure1</object-id><object-id xmlns:xlink="http://www.w3.org/1999/xlink" content-type="arpha" xlink:type="simple">EAD5C8E6-D16F-5A27-8CC6-C0610C5A196E</object-id><label>Figure 1.</label><caption><p>Genitalia of <italic><tp:taxon-name><tp:taxon-name-part taxon-name-part-type="genus" reg="Coleophora">Coleophora</tp:taxon-name-part> <tp:taxon-name-part taxon-name-part-type="species" reg="cytisicolella">cytisicolella</tp:taxon-name-part></tp:taxon-name></italic> sp. nov. <bold>A</bold>. Male genitalia of <italic><tp:taxon-name><tp:taxon-name-part taxon-name-part-type="genus" reg="Coleophora">C.</tp:taxon-name-part> <tp:taxon-name-part taxon-name-part-type="species" reg="cytisicolella">cytisicolella</tp:taxon-name-part></tp:taxon-name></italic> sp. nov., gen. slide <abbrev xmlns:xlink="http://www.w3.org/1999/xlink" xlink:title="Ignác Richter, Malá Čausa, Slovakia" xlink:type="simple">IgR</abbrev> 35384, holotype, Fejér County, Lovasberény, loess wall, ex. larva on <italic><tp:taxon-name><tp:taxon-name-part taxon-name-part-type="genus" reg="Chamaecytisus">Chamaecytisus</tp:taxon-name-part> <tp:taxon-name-part taxon-name-part-type="species" reg="austriacus">austriacus</tp:taxon-name-part></tp:taxon-name></italic>, 16 April 2024, leg. <abbrev xmlns:xlink="http://www.w3.org/1999/xlink" xlink:title="Attila Sándor Takács, Velence, Hungary" xlink:type="simple">AT</abbrev>; <bold>B</bold>. Phallotheca of <italic><tp:taxon-name><tp:taxon-name-part taxon-name-part-type="genus" reg="Coleophora">C.</tp:taxon-name-part> <tp:taxon-name-part taxon-name-part-type="species" reg="cytisicolella">cytisicolella</tp:taxon-name-part></tp:taxon-name></italic> sp. nov. holotype, Fejér County, Lovasberény, loess wall, ex. larva on <italic><tp:taxon-name><tp:taxon-name-part taxon-name-part-type="genus" reg="Chamaecytisus">Chamaecytisus</tp:taxon-name-part> <tp:taxon-name-part taxon-name-part-type="species" reg="austriacus">austriacus</tp:taxon-name-part></tp:taxon-name></italic>, 16 April 2024, leg <abbrev xmlns:xlink="http://www.w3.org/1999/xlink" xlink:title="Attila Sándor Takács, Velence, Hungary" xlink:type="simple">AT</abbrev>; <bold>C</bold>. Male genitalia of <italic><tp:taxon-name><tp:taxon-name-part taxon-name-part-type="genus" reg="Coleophora">C.</tp:taxon-name-part> <tp:taxon-name-part taxon-name-part-type="species" reg="bruttia">bruttia</tp:taxon-name-part></tp:taxon-name></italic><xref ref-type="bibr" rid="B2">Baldizzone 2023</xref>, holotype, gen. slide Bldz 16202; <bold>D</bold>. Enlarged detail of valva and phallotheca of <italic><tp:taxon-name><tp:taxon-name-part taxon-name-part-type="genus" reg="Coleophora">C.</tp:taxon-name-part> <tp:taxon-name-part taxon-name-part-type="species" reg="bruttia">bruttia</tp:taxon-name-part></tp:taxon-name></italic><xref ref-type="bibr" rid="B2">Baldizzone 2023</xref>. Photo: <abbrev xmlns:xlink="http://www.w3.org/1999/xlink" xlink:title="Giorgio Baldizzone, Asti, Italy" xlink:type="simple">GB</abbrev>, IR. Scale bars: 0.2 mm.</p></caption><graphic xmlns:xlink="http://www.w3.org/1999/xlink" xlink:href="zookeys-1269-265_article-172969__-g001.jpg" id="oo_1540622.jpg" position="float" orientation="portrait" xlink:type="simple"><uri content-type="original_file" xlink:type="simple">https://binary.pensoft.net/fig/1540622</uri></graphic></fig></tp:treatment-sec><tp:treatment-sec sec-type="Diagnosis"><title>Diagnosis.</title><p>Adult males differ from <italic><tp:taxon-name><tp:taxon-name-part taxon-name-part-type="genus" reg="Coleophora">C.</tp:taxon-name-part> <tp:taxon-name-part taxon-name-part-type="species" reg="bruttia">bruttia</tp:taxon-name-part></tp:taxon-name></italic> in the following characters: forewings are overall darker with pattern of two white longitudinal strips dividing the forewing into three sections. Forewing is yellowish-brown at base, gradually turning into warm chestnut brown in the middle. The costal margin is broad, white from the base to almost the wingtip. The head is pale yellow at the central part.</p><p>The male genitalia (Figs <xref ref-type="fig" rid="F1">1A</xref>, <xref ref-type="fig" rid="F1">1B</xref>, <xref ref-type="fig" rid="F2">2C–K</xref>) exhibited significant similarities to those of <italic><tp:taxon-name><tp:taxon-name-part taxon-name-part-type="genus" reg="Coleophora">C.</tp:taxon-name-part> <tp:taxon-name-part taxon-name-part-type="species" reg="bruttia">bruttia</tp:taxon-name-part></tp:taxon-name></italic> (<xref ref-type="bibr" rid="B2">Baldizzone 2023</xref>) (Fig. <xref ref-type="fig" rid="F1">1C, D</xref>) with some notable differences: the gnathos is larger, broader, and more rounded, densely spinose, and the basal arm of the gnathos is rounded. The tegumen is somewhat longer and slightly broader. The pedunculus is broader and more sclerotised than that of <italic><tp:taxon-name><tp:taxon-name-part taxon-name-part-type="genus" reg="Coleophora">C.</tp:taxon-name-part> <tp:taxon-name-part taxon-name-part-type="species" reg="bruttia">bruttia</tp:taxon-name-part></tp:taxon-name></italic>. The valvula is somewhat wider and more or less angular in shape. The arm of the cucullus is broader and more bulbous towards the apex. The sacculus is longer and more rounded, tapering at the base. The vinculum is U-shaped. In the phallotheca, the cornutus forms a looser, more sclerotised bundle that is spreading at the apex.</p><fig id="F2" position="float" orientation="portrait"><object-id xmlns:xlink="http://www.w3.org/1999/xlink" content-type="doi" xlink:type="simple">10.3897/zookeys.1269.172969.figure2</object-id><object-id xmlns:xlink="http://www.w3.org/1999/xlink" content-type="arpha" xlink:type="simple">8897895E-D1F2-5E14-B6EF-49EFBDE84581</object-id><label>Figure 2.</label><caption><p>Genitalia of <italic><tp:taxon-name><tp:taxon-name-part taxon-name-part-type="genus" reg="Coleophora">Coleophora</tp:taxon-name-part> <tp:taxon-name-part taxon-name-part-type="species" reg="cytisicolella">cytisicolella</tp:taxon-name-part></tp:taxon-name></italic> sp. nov. <bold>A</bold>. Female genitalia of <italic><tp:taxon-name><tp:taxon-name-part taxon-name-part-type="genus" reg="Coleophora">C.</tp:taxon-name-part> <tp:taxon-name-part taxon-name-part-type="species" reg="cytisicolella">cytisicolella</tp:taxon-name-part></tp:taxon-name></italic> sp. nov., gen. slide <abbrev xmlns:xlink="http://www.w3.org/1999/xlink" xlink:title="Ignác Richter, Malá Čausa, Slovakia" xlink:type="simple">IgR</abbrev> 35195, holotype, Fejér County, Lovasberény, loess wall, ex. larva on <italic><tp:taxon-name><tp:taxon-name-part taxon-name-part-type="genus" reg="Chamaecytisus">Chamaecytisus</tp:taxon-name-part> <tp:taxon-name-part taxon-name-part-type="species" reg="austriacus">austriacus</tp:taxon-name-part></tp:taxon-name></italic>, 16 April 2024, leg. <abbrev xmlns:xlink="http://www.w3.org/1999/xlink" xlink:title="Attila Sándor Takács, Velence, Hungary" xlink:type="simple">AT</abbrev>; <bold>B</bold>. Part between apophyses and ductus bursae enlarged; <bold>C–H</bold>. Male genitalia of <italic><tp:taxon-name><tp:taxon-name-part taxon-name-part-type="genus" reg="Coleophora">C.</tp:taxon-name-part> <tp:taxon-name-part taxon-name-part-type="species" reg="cytisicolella">cytisicolella</tp:taxon-name-part></tp:taxon-name></italic> sp. nov, paratypes, gen. slide <abbrev xmlns:xlink="http://www.w3.org/1999/xlink" xlink:title="Ignác Richter, Malá Čausa, Slovakia" xlink:type="simple">IgR</abbrev> 35382; 35385; 36184; <bold>I–K</bold>. Male genitalia and abdomen of <italic><tp:taxon-name><tp:taxon-name-part taxon-name-part-type="genus" reg="Coleophora">C.</tp:taxon-name-part> <tp:taxon-name-part taxon-name-part-type="species" reg="cytisicolella">cytisicolella</tp:taxon-name-part></tp:taxon-name></italic> sp. nov., gen. slide <abbrev xmlns:xlink="http://www.w3.org/1999/xlink" xlink:title="Peter Buchner, Schwarzau am Steinfeld, Austria" xlink:type="simple">PB</abbrev> 35195 holotype, Austria, Oberweiden, 30 April 2021, leg. <abbrev xmlns:xlink="http://www.w3.org/1999/xlink" xlink:title="Wolfgang Stark, Trübensee, Austria" xlink:type="simple">WS</abbrev>. Photos: <abbrev xmlns:xlink="http://www.w3.org/1999/xlink" xlink:title="Ignác Richter, Malá Čausa, Slovakia" xlink:type="simple">IgR</abbrev> and <abbrev xmlns:xlink="http://www.w3.org/1999/xlink" xlink:title="Peter Buchner, Schwarzau am Steinfeld, Austria" xlink:type="simple">PB</abbrev>. Scale bars: 0.4 mm.</p></caption><graphic xmlns:xlink="http://www.w3.org/1999/xlink" xlink:href="zookeys-1269-265_article-172969__-g002.jpg" id="oo_1540623.jpg" position="float" orientation="portrait" xlink:type="simple"><uri content-type="original_file" xlink:type="simple">https://binary.pensoft.net/fig/1540623</uri></graphic></fig><p>Based on the habitus of the adult specimens and the structures of the male genitalia, <italic><tp:taxon-name><tp:taxon-name-part taxon-name-part-type="genus" reg="Coleophora">Coleophora</tp:taxon-name-part> <tp:taxon-name-part taxon-name-part-type="species" reg="cytisicolella">cytisicolella</tp:taxon-name-part></tp:taxon-name></italic> belongs to the <italic><tp:taxon-name><tp:taxon-name-part taxon-name-part-type="genus" reg="Coleophora">C.</tp:taxon-name-part> <tp:taxon-name-part taxon-name-part-type="species" reg="genistae">genistae</tp:taxon-name-part></tp:taxon-name></italic> (Stainton, 1857) species group (<xref ref-type="bibr" rid="B1">Baldizzone 2019</xref>; <xref ref-type="bibr" rid="B16">Tabell et al. 2024</xref>).</p><p>The male genitalia structure of <italic><tp:taxon-name><tp:taxon-name-part taxon-name-part-type="genus" reg="Coleophora">Coleophora</tp:taxon-name-part> <tp:taxon-name-part taxon-name-part-type="species" reg="cytisicolella">cytisicolella</tp:taxon-name-part></tp:taxon-name></italic> sp. nov. also shows similarities to the following species: <italic><tp:taxon-name><tp:taxon-name-part taxon-name-part-type="genus" reg="Coleophora">C.</tp:taxon-name-part> <tp:taxon-name-part taxon-name-part-type="species" reg="trifariella">trifariella</tp:taxon-name-part></tp:taxon-name></italic> Zeller, 1849, <italic><tp:taxon-name><tp:taxon-name-part taxon-name-part-type="genus" reg="Coleophora">C.</tp:taxon-name-part> <tp:taxon-name-part taxon-name-part-type="species" reg="genistae">genistae</tp:taxon-name-part></tp:taxon-name></italic> Stainton, 1857, and <italic><tp:taxon-name><tp:taxon-name-part taxon-name-part-type="genus" reg="Coleophora">C.</tp:taxon-name-part> <tp:taxon-name-part taxon-name-part-type="species" reg="saturatella">saturatella</tp:taxon-name-part></tp:taxon-name></italic> Stainton, 1850. In <italic><tp:taxon-name><tp:taxon-name-part taxon-name-part-type="genus" reg="Coleophora">C.</tp:taxon-name-part> <tp:taxon-name-part taxon-name-part-type="species" reg="trifariella">trifariella</tp:taxon-name-part></tp:taxon-name></italic> and <italic><tp:taxon-name><tp:taxon-name-part taxon-name-part-type="genus" reg="Coleophora">C.</tp:taxon-name-part> <tp:taxon-name-part taxon-name-part-type="species" reg="genistae">genistae</tp:taxon-name-part></tp:taxon-name></italic>, the gnathos is rounded but less spinose, whereas the gnathos of <italic><tp:taxon-name><tp:taxon-name-part taxon-name-part-type="genus" reg="Coleophora">C.</tp:taxon-name-part> <tp:taxon-name-part taxon-name-part-type="species" reg="saturatella">saturatella</tp:taxon-name-part></tp:taxon-name></italic> is oval in shape. The arm of the cucullus in <italic><tp:taxon-name><tp:taxon-name-part taxon-name-part-type="genus" reg="Coleophora">C.</tp:taxon-name-part> <tp:taxon-name-part taxon-name-part-type="species" reg="trifariella">trifariella</tp:taxon-name-part></tp:taxon-name></italic> and <italic><tp:taxon-name><tp:taxon-name-part taxon-name-part-type="genus" reg="Coleophora">C.</tp:taxon-name-part> <tp:taxon-name-part taxon-name-part-type="species" reg="genistae">genistae</tp:taxon-name-part></tp:taxon-name></italic> is uniformly wide towards the apex and only slightly hairy; in <italic><tp:taxon-name><tp:taxon-name-part taxon-name-part-type="genus" reg="Coleophora">C.</tp:taxon-name-part> <tp:taxon-name-part taxon-name-part-type="species" reg="trifariella">trifariella</tp:taxon-name-part></tp:taxon-name></italic>, the cucullus is oriented nearly horizontally, and in both species, the costa is straight, lacking any bulge. The cucullus of <italic><tp:taxon-name><tp:taxon-name-part taxon-name-part-type="genus" reg="Coleophora">C.</tp:taxon-name-part> <tp:taxon-name-part taxon-name-part-type="species" reg="saturatella">saturatella</tp:taxon-name-part></tp:taxon-name></italic> is more slender than that of <italic><tp:taxon-name><tp:taxon-name-part taxon-name-part-type="genus" reg="Coleophora">C.</tp:taxon-name-part> <tp:taxon-name-part taxon-name-part-type="species" reg="cytisicolella">cytisicolella</tp:taxon-name-part></tp:taxon-name></italic>, with slightly convex costal part in the middle section of it. The sacculus is rounded in <italic><tp:taxon-name><tp:taxon-name-part taxon-name-part-type="genus" reg="Coleophora">C.</tp:taxon-name-part> <tp:taxon-name-part taxon-name-part-type="species" reg="trifariella">trifariella</tp:taxon-name-part></tp:taxon-name></italic> and <italic><tp:taxon-name><tp:taxon-name-part taxon-name-part-type="genus" reg="Coleophora">C.</tp:taxon-name-part> <tp:taxon-name-part taxon-name-part-type="species" reg="genistae">genistae</tp:taxon-name-part></tp:taxon-name></italic>, while it is pointed in <italic><tp:taxon-name><tp:taxon-name-part taxon-name-part-type="genus" reg="Coleophora">C.</tp:taxon-name-part> <tp:taxon-name-part taxon-name-part-type="species" reg="saturatella">saturatella</tp:taxon-name-part></tp:taxon-name></italic>. In all three species, the cornutus is sclerotised and forms a loose bundle (<xref ref-type="bibr" rid="B16">Tabell et al. 2024</xref>).</p><p>The female genitalia structure of <italic><tp:taxon-name><tp:taxon-name-part taxon-name-part-type="genus" reg="Coleophora">Coleophora</tp:taxon-name-part> <tp:taxon-name-part taxon-name-part-type="species" reg="cytisicolella">cytisicolella</tp:taxon-name-part></tp:taxon-name></italic> sp. nov. (Fig. <xref ref-type="fig" rid="F2">2A, B</xref>) shows similarities to the following species: <italic><tp:taxon-name><tp:taxon-name-part taxon-name-part-type="genus" reg="Coleophora">C.</tp:taxon-name-part> <tp:taxon-name-part taxon-name-part-type="species" reg="trifariella">trifariella</tp:taxon-name-part></tp:taxon-name></italic> Zeller, 1849, <italic><tp:taxon-name><tp:taxon-name-part taxon-name-part-type="genus" reg="Coleophora">C.</tp:taxon-name-part> <tp:taxon-name-part taxon-name-part-type="species" reg="genistae">genistae</tp:taxon-name-part></tp:taxon-name></italic> Stainton, 1857, and <italic><tp:taxon-name><tp:taxon-name-part taxon-name-part-type="genus" reg="Coleophora">C.</tp:taxon-name-part> <tp:taxon-name-part taxon-name-part-type="species" reg="saturatella">saturatella</tp:taxon-name-part></tp:taxon-name></italic> Stainton, 1850. In <italic><tp:taxon-name><tp:taxon-name-part taxon-name-part-type="genus" reg="Coleophora">C.</tp:taxon-name-part> <tp:taxon-name-part taxon-name-part-type="species" reg="trifariella">trifariella</tp:taxon-name-part></tp:taxon-name></italic> and <italic><tp:taxon-name><tp:taxon-name-part taxon-name-part-type="genus" reg="Coleophora">C.</tp:taxon-name-part> <tp:taxon-name-part taxon-name-part-type="species" reg="genistae">genistae</tp:taxon-name-part></tp:taxon-name></italic>, the papillae anales are trapezoidal, and the anterior apophyses are short. In <italic><tp:taxon-name><tp:taxon-name-part taxon-name-part-type="genus" reg="Coleophora">C.</tp:taxon-name-part> <tp:taxon-name-part taxon-name-part-type="species" reg="saturatella">saturatella</tp:taxon-name-part></tp:taxon-name></italic>, the anterior apophyses are also short, but the papillae anales protrude from the tergum. The ostium in all three species is pointed and V-shaped, whereas it is rounded and U-shaped in <italic><tp:taxon-name><tp:taxon-name-part taxon-name-part-type="genus" reg="Coleophora">Coleophora</tp:taxon-name-part> <tp:taxon-name-part taxon-name-part-type="species" reg="cytisicolella">cytisicolella</tp:taxon-name-part></tp:taxon-name></italic> sp. nov. In <italic><tp:taxon-name><tp:taxon-name-part taxon-name-part-type="genus" reg="Coleophora">C.</tp:taxon-name-part> <tp:taxon-name-part taxon-name-part-type="species" reg="trifariella">trifariella</tp:taxon-name-part></tp:taxon-name></italic> and <italic><tp:taxon-name><tp:taxon-name-part taxon-name-part-type="genus" reg="Coleophora">C.</tp:taxon-name-part> <tp:taxon-name-part taxon-name-part-type="species" reg="genistae">genistae</tp:taxon-name-part></tp:taxon-name></italic>, the basal plate of the signum is heavily sclerotised and C-shaped, while the basal plate of <italic><tp:taxon-name><tp:taxon-name-part taxon-name-part-type="genus" reg="Coleophora">C.</tp:taxon-name-part> <tp:taxon-name-part taxon-name-part-type="species" reg="saturatella">saturatella</tp:taxon-name-part></tp:taxon-name></italic> is shaped like a lying ‘B’ (<xref ref-type="bibr" rid="B16">Tabell et al. 2024</xref>).</p></tp:treatment-sec><tp:treatment-sec sec-type="Description"><title>Description.</title><p>Medium-sized species (Fig. <xref ref-type="fig" rid="F3">3A–D</xref>). Wingspan 11.5–15.5 mm (<italic>N</italic> = 99, 47 males, 52 females). Costal margin of forewing white from base to 4/5 of wing length; the rest shining coffee-brown; wing divided into three sections by two pale longitudinal strips bordered by darker shade on both sides; white strip next to fold extends from base towards outer corner but fades before reaching it; median strip runs from 1/5<sup>th</sup> of the wing’s length from base to outer corner; trailing edge of the forewing narrow, white, barely discernible; colour of area between leading edge and median strip gradually changing from pale brown at base to coffee-brown at wing tip; area between median strip and trailing edge pale yellow; hind wing light brown, with a darker shade at base; abdomen brown, scutellum white, central part of head pale yellow; base of antenna white; flagellum annulated with alternating black and white; hind tibia densely covered with silvery bristles (setae) (<xref ref-type="bibr" rid="B1">Baldizzone 2019</xref>).</p><fig id="F3" position="float" orientation="portrait"><object-id xmlns:xlink="http://www.w3.org/1999/xlink" content-type="doi" xlink:type="simple">10.3897/zookeys.1269.172969.figure3</object-id><object-id xmlns:xlink="http://www.w3.org/1999/xlink" content-type="arpha" xlink:type="simple">98D94C1F-44A4-5196-83E1-21A57259911D</object-id><label>Figure 3.</label><caption><p>Adults of <italic><tp:taxon-name><tp:taxon-name-part taxon-name-part-type="genus" reg="Coleophora">Coleophora</tp:taxon-name-part> <tp:taxon-name-part taxon-name-part-type="species" reg="cytisicolella">cytisicolella</tp:taxon-name-part></tp:taxon-name></italic> sp. nov. <bold>A</bold>. Female, paratype, Fejér County, Lovasberény, Kazal-hegy, 16 April 2024, gen. slide <abbrev xmlns:xlink="http://www.w3.org/1999/xlink" xlink:title="Ignác Richter, Malá Čausa, Slovakia" xlink:type="simple">IgR</abbrev> 35385, leg. <abbrev xmlns:xlink="http://www.w3.org/1999/xlink" xlink:title="Attila Sándor Takács, Velence, Hungary" xlink:type="simple">AT</abbrev>; <bold>B</bold>. Male, holotype, Fejér County, Lovasberény, loess wall 16 April 2024, gen. slide <abbrev xmlns:xlink="http://www.w3.org/1999/xlink" xlink:title="Ignác Richter, Malá Čausa, Slovakia" xlink:type="simple">IgR</abbrev> 35384; <bold>C</bold>. Male, Oberweiden, Austria, 17 May 2025, leg. <abbrev xmlns:xlink="http://www.w3.org/1999/xlink" xlink:title="Wolfgang Stark, Trübensee, Austria" xlink:type="simple">WS</abbrev>; <bold>D</bold>. Female, Veszprém County, Veszprém, Látó-hegy, 18 April 2025, leg. <abbrev xmlns:xlink="http://www.w3.org/1999/xlink" xlink:title="Attila Sándor Takács, Velence, Hungary" xlink:type="simple">AT</abbrev>. Photos: <abbrev xmlns:xlink="http://www.w3.org/1999/xlink" xlink:title="Attila Sándor Takács, Velence, Hungary" xlink:type="simple">AT</abbrev> (<bold>A, B, D</bold>) and <abbrev xmlns:xlink="http://www.w3.org/1999/xlink" xlink:title="Gerhard Rotheneder, Siebenhirten bei Böheimkirchen, Austria" xlink:type="simple">GR</abbrev> (<bold>C</bold>). Scale bar: 2.5 mm.</p></caption><graphic xmlns:xlink="http://www.w3.org/1999/xlink" xlink:href="zookeys-1269-265_article-172969__-g003.jpg" id="oo_1540624.jpg" position="float" orientation="portrait" xlink:type="simple"><uri content-type="original_file" xlink:type="simple">https://binary.pensoft.net/fig/1540624</uri></graphic></fig><p>Male genitalia (Figs <xref ref-type="fig" rid="F1">1A</xref>, <xref ref-type="fig" rid="F1">1B</xref>, <xref ref-type="fig" rid="F2">2C–K</xref>): Gnathos large, broad, rounded, densely spined; basal arm of gnathos rounded; tegumen long and broad, with nearly parallel margins; pedunculus relatively broad, strongly sclerotised; valvula broad, more or less angular in shape; arm of cucullus broad, widening towards to the apex; sacculus elongated, rounded, tapering towards base; vinculum U-shaped. Within phallotheca, cornuti strongly sclerotised and form a loose bundle that spreads out at the apex. Abdominal structures: lack of posterior lateral strut remarkable; proximal edge of transverse strut slightly curved, more sclerotised in middle than elsewhere, distal edge arched, thick; tergal disc (4<sup>th</sup> tergite) about 3 times longer than wide, covered with about 25–30 small conical spines.</p><p>Female genitalia (Fig. <xref ref-type="fig" rid="F2">2A, B</xref>): Basal plate of papillae anales oval and heavily sclerotised; posterior apophyses relatively short and straight. Anterior apophyses twice as long as segment VIII. Sterigma relatively short and rounded; ostium bursae wide and relatively short, U-shaped. Ductus bursae heavily sclerotised from antrum to spiral loop, covered with rasp-like spicules; dark inner stripe and medial line shorter; proximal ends of ductus bursae narrower and more sclerotised. Corpus bursae ovoid; basal plate of signum slightly sclerotised, C-shaped, posterior part slightly curved and rounded.</p></tp:treatment-sec><tp:treatment-sec sec-type="Etymology"><title>Etymology.</title><p>The specific epithet is derived from the generic name of the host plant, <italic><tp:taxon-name><tp:taxon-name-part taxon-name-part-type="genus" reg="Chamaecytisus">Chamaecytisus</tp:taxon-name-part></tp:taxon-name></italic>.</p></tp:treatment-sec><tp:treatment-sec sec-type="Distribution and habitat"><title>Distribution and habitat.</title><p>The species has been collected at 11 locations in Hungary and one in Austria so far. The habitat of <italic><tp:taxon-name><tp:taxon-name-part taxon-name-part-type="genus" reg="Coleophora">C.</tp:taxon-name-part> <tp:taxon-name-part taxon-name-part-type="species" reg="cytisicolella">cytisicolella</tp:taxon-name-part></tp:taxon-name></italic> in Hungary is moderately dry grassland, primarily meadow steppe and forb-rich fescue-feathergrass steppe on stony hillsides, and loess-covered areas in the hills and lowland areas of the forest steppe region, where <italic><tp:taxon-name><tp:taxon-name-part taxon-name-part-type="genus" reg="Chamaecytisus">Chamaecytisus</tp:taxon-name-part> <tp:taxon-name-part taxon-name-part-type="species" reg="austriacus">austriacus</tp:taxon-name-part></tp:taxon-name></italic> is abundant. We found cases and imagines in areas where the food plants were growing on loess or sand. The habitat in Austria is a sand steppe on a historically drifting sand dune.</p></tp:treatment-sec><tp:treatment-sec sec-type="Life history, cases and larval development"><title>Life history, cases and larval development.</title><p>Adults fly in April and May, but we caught a male in Hungary on 21 July 2022, and another one on 8 August 2023. This observation does not fit the idea that the species has a single generation. We currently do not know whether these specimens represent a second generation.</p><p>The larvae hatch and begin feeding in early September and continue feeding until late October or early November. Larval development is completed during autumn. The final instar overwinters on the host plant, then pupates in the spring without resuming feeding. The length of the pupal stage is unknown.</p><p>During 2023, we found 16 larval cases at the loess wall in Kazal-hegy near Lovasberény, Hungary. Twelve larvae were successfully reared on <italic><tp:taxon-name><tp:taxon-name-part taxon-name-part-type="genus" reg="Chamaecytisus">Chamaecytisus</tp:taxon-name-part> <tp:taxon-name-part taxon-name-part-type="species" reg="austriacus">austriacus</tp:taxon-name-part></tp:taxon-name></italic>, and all developed into imagines. In 2024, we found a total of 112 cases in the settlements listed above.</p><p>The morphology of the case changes during larval development. The first case is tubular and only 1.5 mm long (Fig. <xref ref-type="fig" rid="F4">4A</xref>). It is constructed by the small larva in early September, immediately after hatching. The L2 case is 2.5 mm long and is prepared from two pieces of leaf, which are cut out of the leaf tip (Fig. <xref ref-type="fig" rid="F4">4B</xref>). The case built by the L3 instar is similar in shape and structure to the final case, however smaller in size (Fig. <xref ref-type="fig" rid="F4">4C</xref>). The L4 case consists of numerous distinct leaf pieces, but its size falls short of that of the final case (Fig. <xref ref-type="fig" rid="F4">4D</xref>).</p><fig id="F4" position="float" orientation="portrait"><object-id xmlns:xlink="http://www.w3.org/1999/xlink" content-type="doi" xlink:type="simple">10.3897/zookeys.1269.172969.figure4</object-id><object-id xmlns:xlink="http://www.w3.org/1999/xlink" content-type="arpha" xlink:type="simple">C5DAA586-2980-576E-9A38-422C2F55CBD3</object-id><label>Figure 4.</label><caption><p>Different stages of <italic><tp:taxon-name><tp:taxon-name-part taxon-name-part-type="genus" reg="Coleophora">Coleophora</tp:taxon-name-part> <tp:taxon-name-part taxon-name-part-type="species" reg="cytisicolella">cytisicolella</tp:taxon-name-part></tp:taxon-name></italic> sp. nov. cases on <italic><tp:taxon-name><tp:taxon-name-part taxon-name-part-type="genus" reg="Chamaecytisus">Chamaecytisus</tp:taxon-name-part> <tp:taxon-name-part taxon-name-part-type="species" reg="austriacus">austriacus</tp:taxon-name-part></tp:taxon-name></italic>. <bold>A</bold>. L1 case in Fejér County, Lovasberény, loess wall, 19 September 2023, leg. <abbrev xmlns:xlink="http://www.w3.org/1999/xlink" xlink:title="Attila Sándor Takács, Velence, Hungary" xlink:type="simple">AT</abbrev>; <bold>B</bold>. L2 case in Fejér County, Lovasberény, loess wall, 5 October 2023, leg. <abbrev xmlns:xlink="http://www.w3.org/1999/xlink" xlink:title="Attila Sándor Takács, Velence, Hungary" xlink:type="simple">AT</abbrev>; <bold>C</bold>. L3 case in Fejér County, Lovasberény, loess wall, 5 October 2023, leg. <abbrev xmlns:xlink="http://www.w3.org/1999/xlink" xlink:title="Attila Sándor Takács, Velence, Hungary" xlink:type="simple">AT</abbrev>; <bold>D</bold>. L5 case in Austria, 3 October 2024, leg. <abbrev xmlns:xlink="http://www.w3.org/1999/xlink" xlink:title="Wolfgang Stark, Trübensee, Austria" xlink:type="simple">WS</abbrev>.; <bold>E</bold>. L4 case in Fejér County, Lovasberény, loess wall, 25 October 2023, leg. <abbrev xmlns:xlink="http://www.w3.org/1999/xlink" xlink:title="Attila Sándor Takács, Velence, Hungary" xlink:type="simple">AT</abbrev>; <bold>F</bold>. L5 case in Fejér County, Lovasberény, loess wall, 5 October 2023, leg. <abbrev xmlns:xlink="http://www.w3.org/1999/xlink" xlink:title="Attila Sándor Takács, Velence, Hungary" xlink:type="simple">AT</abbrev>. Photos: <abbrev xmlns:xlink="http://www.w3.org/1999/xlink" xlink:title="Attila Sándor Takács, Velence, Hungary" xlink:type="simple">AT</abbrev> (<bold>A, B, C, D, F</bold>) and <abbrev xmlns:xlink="http://www.w3.org/1999/xlink" xlink:title="Gerhard Rotheneder, Siebenhirten bei Böheimkirchen, Austria" xlink:type="simple">GR</abbrev> (<bold>E</bold>). Scale of bars: 0.5 mm (<bold>A</bold>); 0.7 mm (<bold>B</bold>); 1.4 mm (<bold>C</bold>); 1.7 mm (<bold>D</bold>); 1.9 mm (<bold>E, F</bold>).</p></caption><graphic xmlns:xlink="http://www.w3.org/1999/xlink" xlink:href="zookeys-1269-265_article-172969__-g004.jpg" id="oo_1540625.jpg" position="float" orientation="portrait" xlink:type="simple"><uri content-type="original_file" xlink:type="simple">https://binary.pensoft.net/fig/1540625</uri></graphic></fig><p>The case of the final instar (L5) is a characteristic leaf-case (Fig. <xref ref-type="fig" rid="F4">4E, F</xref>) (<xref ref-type="bibr" rid="B6">Emmet et al. 1996</xref>). It is prepared from leaf pieces by the end of October. At this point, the case is 7.5 mm long but has shrunk to 6 mm after overwintering. The leaf pieces are incorporated into the case approximately half to two-thirds of the length of the case, while the remaining free part is incorporated (Fig. <xref ref-type="fig" rid="F4">4C</xref>). Each leaf piece is incorporated into the sheath for about half of its length, while the remainder is leafless and smooth. The first protruding leaf pieces are set at 1.5 mm from the mouth. The mouth is perpendicular to the axis of the case. The anal opening is bivalved.</p><p>Larval development is completed during autumn. The final instar overwinters on the host plants, then pupates in the spring without resuming feeding. The length of the pupal stage is unknown.</p></tp:treatment-sec><ref-list><ref id="B2"><mixed-citation xmlns:xlink="http://www.w3.org/1999/xlink" xlink:type="simple">Baldizzone G (2023) Contribuzioni alla conoscenza dei <tp:taxon-name><tp:taxon-name-part taxon-name-part-type="family">Coleophoridae</tp:taxon-name-part></tp:taxon-name> (<tp:taxon-name><tp:taxon-name-part taxon-name-part-type="order">Lepidoptera</tp:taxon-name-part></tp:taxon-name>). CLVII. Descrizione di due nuove specie italiane del genere <tp:taxon-name><tp:taxon-name-part taxon-name-part-type="genus">Coleophora</tp:taxon-name-part></tp:taxon-name> Hübner, 1822: <italic><tp:taxon-name><tp:taxon-name-part taxon-name-part-type="genus">Coleophora</tp:taxon-name-part> <tp:taxon-name-part taxon-name-part-type="species">gurgurella</tp:taxon-name-part></tp:taxon-name></italic> sp. nov. e <italic><tp:taxon-name><tp:taxon-name-part taxon-name-part-type="genus">C.</tp:taxon-name-part> <tp:taxon-name-part taxon-name-part-type="species">bruttia</tp:taxon-name-part></tp:taxon-name></italic> sp. nov. Segnalazione di tre specie nuove per la fauna italiana e nuove informazioni biologiche e distributIVe. Gortania 45: 71–94. <ext-link xlink:href="10.57614/GORT20380402.2023.45.7" ext-link-type="doi" xlink:type="simple">https://doi.org/10.57614/GORT20380402.2023.45.7</ext-link></mixed-citation></ref><ref id="B1"><mixed-citation xmlns:xlink="http://www.w3.org/1999/xlink" xlink:type="simple">Baldizzone G (2019) Fauna d’Italia. Vol. LIII. <tp:taxon-name><tp:taxon-name-part taxon-name-part-type="order">Lepidoptera</tp:taxon-name-part></tp:taxon-name><tp:taxon-name><tp:taxon-name-part taxon-name-part-type="family">Coleophoridae</tp:taxon-name-part></tp:taxon-name>. – Milano (Calderini), [XVII +] 907 pp.</mixed-citation></ref><ref id="B16"><mixed-citation xmlns:xlink="http://www.w3.org/1999/xlink" xlink:type="simple">Tabell J, Siloaho R, Sippola L (2024) The Casebearer Moths (<tp:taxon-name><tp:taxon-name-part taxon-name-part-type="family">Coleophoridae</tp:taxon-name-part></tp:taxon-name>) of Northern Europe – Genitalia. Helsinki, (Tibiale Insect Equipment Ltd.), 248 pp.</mixed-citation></ref><ref id="B6"><mixed-citation xmlns:xlink="http://www.w3.org/1999/xlink" xlink:type="simple">Emmet AM, Fletcher DS, Harley BH, Langmaid JR, Robinson GS, Skinner B, Sokoloff PA, Tremewan WG (1996) The Moths and Butterflies of Great Britain and Ireland. Volume 3: <tp:taxon-name><tp:taxon-name-part taxon-name-part-type="family">Yponomeutidae</tp:taxon-name-part></tp:taxon-name> – <tp:taxon-name><tp:taxon-name-part taxon-name-part-type="family">Elachistidae</tp:taxon-name-part></tp:taxon-name>, 452 pp.</mixed-citation></ref></ref-list></tp:taxon-treatment>
